# Supplementary material for: Acetic Acid Mediated for One-Pot Synthesis of Novel Pyrazolyl s-Triazine Derivatives for the Targeted Therapy of Triple-Negative Breast Tumor Cells (MDA-MB-231) via EGFR/PI3K/AKT/mTOR Signaling Cascades
Source: Pharmaceutics. 2022 Jul 27;14(8):1558. doi: 10.3390/pharmaceutics14081558 (PMC9414415; doi:10.3390/pharmaceutics14081558)
Supplement: Supplementary file 1 [file pharmaceutics-14-01558-s001.zip]

Archive with 1 entries (1 files):
- pharmaceutics-1804260-supplementary.pdf
